# Supplementary material for: Allelopathic Effect of the Invasive Species Acacia dealbata Link and Hakea decurrens R.Br., subsp. physocarpa on Native Mediterranean Scrub Species
Source: Plants (Basel). 2025 Dec 3;14(23):3685. doi: 10.3390/plants14233685 (PMC12693743; doi:10.3390/plants14233685)
Supplement: Supplementary file 1 [file plants-14-03685-s001.zip]

Archive with 1 entries (1 files):
- plants-3995591-supplementary.pdf
